# Supplementary material for: Thermal sensitivity of metabolic rate mirrors biogeographic differences between teleosts and elasmobranchs
Source: Nat Commun. 2023 Apr 12;14:2054. doi: 10.1038/s41467-023-37637-z (PMC10097821; doi:10.1038/s41467-023-37637-z)
Supplement: Supplementary file 3 — Supplementary Data 1 [file 41467_2023_37637_MOESM3_ESM.xlsx]

## Sheet: Sheet1
Supplementary Data 1. Resting metabolic rate of elasmobranchs. Species are listed in the same order as phylogenetic tree (Fig. S1).
Species no.	Species	Body mass (kg)	Temperature (°C)	Resting metabolic rate (mg O2 h-1)	Acclimation for ≥2 weeks	Note	Reference
1	Greenland shark Somniosus microcephalus	126	3.8	1340.8	No		1
1	Greenland shark Somniosus microcephalus	40.8	4.9	502.4	No		1
1	Greenland shark Somniosus microcephalus	33.4	5.1	328.3	No		1
2	Pacific sleeper shark Somniosus pacificus	40	7.6	640	No		2
3	Spiny dogfish Squalus acanthias	2	10	64.8	No		3
3	Spiny dogfish Squalus acanthias	1.81	12	67.7	Yes	Digitizing Fig. 1	4
4	California horn shark Heterodontus francisci	0.72	14	20.8	Yes		5
4	California horn shark Heterodontus francisci	0.72	16	18.1	Yes		5
4	California horn shark Heterodontus francisci	0.72	20	32.8	Yes		5
4	California horn shark Heterodontus francisci	0.72	22	38.4	Yes		5
4	California horn shark Heterodontus francisci	0.53	14	13.8	Yes		5
4	California horn shark Heterodontus francisci	0.53	16	13.4	Yes		5
4	California horn shark Heterodontus francisci	0.53	20	20.7	Yes		5
4	California horn shark Heterodontus francisci	0.53	22	29.3	Yes		5
4	California horn shark Heterodontus francisci	0.515	16	17.9	Yes		5
4	California horn shark Heterodontus francisci	0.515	20	25.7	Yes		5
4	California horn shark Heterodontus francisci	0.425	16	15.9	Yes		5
4	California horn shark Heterodontus francisci	0.425	20	18	Yes		5
4	California horn shark Heterodontus francisci	0.48	16	10.8	Yes		5
4	California horn shark Heterodontus francisci	0.48	20	20.5	Yes		5
4	California horn shark Heterodontus francisci	0.655	16	34.6	Yes		5
4	California horn shark Heterodontus francisci	0.655	20	38.4	Yes		5
4	California horn shark Heterodontus francisci	0.48	16	11.9	Yes		5
4	California horn shark Heterodontus francisci	0.48	20	14	Yes		5
4	California horn shark Heterodontus francisci	0.605	16	18.2	Yes		5
4	California horn shark Heterodontus francisci	0.605	20	23.7	Yes		5
4	California horn shark Heterodontus francisci	0.86	14	26.3	Yes		5
4	California horn shark Heterodontus francisci	0.86	16	32.6	Yes		5
4	California horn shark Heterodontus francisci	0.86	20	40.2	Yes		5
4	California horn shark Heterodontus francisci	0.86	22	48.4	Yes		5
4	California horn shark Heterodontus francisci	0.78	14	32	Yes		5
4	California horn shark Heterodontus francisci	0.78	16	36.7	Yes		5
5	Port Jackson shark Heterodontus portusjacksoni	1	16	130.2	No	Digitizing Fig. 5	6
5	Port Jackson shark Heterodontus portusjacksoni	1.1	16	169.1	No	Digitizing Fig. 5	6
5	Port Jackson shark Heterodontus portusjacksoni	1.18	16	179.2	No	Digitizing Fig. 5	6
5	Port Jackson shark Heterodontus portusjacksoni	1.92	16	314.3	No	Digitizing Fig. 5	6
5	Port Jackson shark Heterodontus portusjacksoni	4.3	16	528	No	Digitizing Fig. 5	6
5	Port Jackson shark Heterodontus portusjacksoni	0.061	17.6	6.04	Yes		7
5	Port Jackson shark Heterodontus portusjacksoni	0.064	20.6	14	Yes		7
5	Port Jackson shark Heterodontus portusjacksoni	0.092	17.6	12.4	Yes		7
5	Port Jackson shark Heterodontus portusjacksoni	0.066	20.6	12.9	Yes		7
5	Port Jackson shark Heterodontus portusjacksoni	0.082	23.6	17.2	Yes		7
6	Whitespotted bamboo shark Chiloscyllium plagiosum	0.03	15	1.01	Yes		8
6	Whitespotted bamboo shark Chiloscyllium plagiosum	0.03	20	2.45	Yes		8
6	Whitespotted bamboo shark Chiloscyllium plagiosum	0.03	24.5	2.74	Yes		8
6	Whitespotted bamboo shark Chiloscyllium plagiosum	0.03	30	4.49	Yes		8
6	Whitespotted bamboo shark Chiloscyllium plagiosum	0.5	18	17.6	Yes		9
6	Whitespotted bamboo shark Chiloscyllium plagiosum	0.5	28	42.4	Yes		9
6	Whitespotted bamboo shark Chiloscyllium plagiosum	0.515	18	19.3	Yes		9
6	Whitespotted bamboo shark Chiloscyllium plagiosum	0.515	28	45.5	Yes		9
6	Whitespotted bamboo shark Chiloscyllium plagiosum	0.535	18	14.8	Yes		9
6	Whitespotted bamboo shark Chiloscyllium plagiosum	0.535	28	33.4	Yes		9
6	Whitespotted bamboo shark Chiloscyllium plagiosum	0.555	18	12.1	Yes		9
6	Whitespotted bamboo shark Chiloscyllium plagiosum	0.555	28	27.4	Yes		9
6	Whitespotted bamboo shark Chiloscyllium plagiosum	0.585	18	16.3	Yes		9
6	Whitespotted bamboo shark Chiloscyllium plagiosum	0.585	28	37.1	Yes		9
6	Whitespotted bamboo shark Chiloscyllium plagiosum	0.62	18	19.4	Yes		9
6	Whitespotted bamboo shark Chiloscyllium plagiosum	0.62	28	45.7	Yes		9
6	Whitespotted bamboo shark Chiloscyllium plagiosum	0.601	24	136.9	Yes		10
7	Epaulette shark Hemiscyllium ocellatum	0.232	28.5	15.1	Yes		11
7	Epaulette shark Hemiscyllium ocellatum	0.0155	27	1.11	Yes	From data repository	12
7	Epaulette shark Hemiscyllium ocellatum	0.0235	27	1.72	Yes	From data repository	12
7	Epaulette shark Hemiscyllium ocellatum	0.0215	27	1.79	Yes	From data repository	12
7	Epaulette shark Hemiscyllium ocellatum	0.02	27	0.88	Yes	From data repository	12
7	Epaulette shark Hemiscyllium ocellatum	0.02	27	1.02	Yes	From data repository	12
7	Epaulette shark Hemiscyllium ocellatum	0.0195	27	1.01	Yes	From data repository	12
7	Epaulette shark Hemiscyllium ocellatum	0.02	27	1.44	Yes	From data repository	12
7	Epaulette shark Hemiscyllium ocellatum	0.0195	27	1.08	Yes	From data repository	12
7	Epaulette shark Hemiscyllium ocellatum	0.0195	29	1.83	Yes	From data repository	12
7	Epaulette shark Hemiscyllium ocellatum	0.0185	29	1.6	Yes	From data repository	12
7	Epaulette shark Hemiscyllium ocellatum	0.0185	29	1.65	Yes	From data repository	12
7	Epaulette shark Hemiscyllium ocellatum	0.0165	29	1.28	Yes	From data repository	12
7	Epaulette shark Hemiscyllium ocellatum	0.019	29	1.73	Yes	From data repository	12
7	Epaulette shark Hemiscyllium ocellatum	0.021	29	1	Yes	From data repository	12
7	Epaulette shark Hemiscyllium ocellatum	0.021	29	1.37	Yes	From data repository	12
7	Epaulette shark Hemiscyllium ocellatum	0.0205	27	0.93	Yes	From data repository	12
7	Epaulette shark Hemiscyllium ocellatum	0.0205	27	0.56	Yes	From data repository	12
7	Epaulette shark Hemiscyllium ocellatum	0.0195	27	0.72	Yes	From data repository	12
7	Epaulette shark Hemiscyllium ocellatum	0.0205	27	0.58	Yes	From data repository	12
7	Epaulette shark Hemiscyllium ocellatum	0.0215	27	0.67	Yes	From data repository	12
7	Epaulette shark Hemiscyllium ocellatum	0.0185	27	1.11	Yes	From data repository	12
7	Epaulette shark Hemiscyllium ocellatum	0.016	31	0.86	Yes	From data repository	12
7	Epaulette shark Hemiscyllium ocellatum	0.0185	31	0.93	Yes	From data repository	12
7	Epaulette shark Hemiscyllium ocellatum	0.0185	31	1.03	Yes	From data repository	12
7	Epaulette shark Hemiscyllium ocellatum	0.0175	31	1.24	Yes	From data repository	12
7	Epaulette shark Hemiscyllium ocellatum	0.016	31	1.03	Yes	From data repository	12
7	Epaulette shark Hemiscyllium ocellatum	0.018	31	0.89	Yes	From data repository	12
7	Epaulette shark Hemiscyllium ocellatum	1.42	25	147.3	Yes	From data repository	13
7	Epaulette shark Hemiscyllium ocellatum	1.57	28	121.4	Yes	From data repository	13
7	Epaulette shark Hemiscyllium ocellatum	0.99	25	51.3	Yes	From data repository	13
7	Epaulette shark Hemiscyllium ocellatum	1.13	28	73	Yes	From data repository	13
7	Epaulette shark Hemiscyllium ocellatum	1.06	25	93.2	Yes	From data repository	13
7	Epaulette shark Hemiscyllium ocellatum	1.2	28	69.5	Yes	From data repository	13
7	Epaulette shark Hemiscyllium ocellatum	0.87	25	38	Yes	From data repository	13
7	Epaulette shark Hemiscyllium ocellatum	1	28	83.6	Yes	From data repository	13
7	Epaulette shark Hemiscyllium ocellatum	1.72	25	154.6	Yes	From data repository	13
7	Epaulette shark Hemiscyllium ocellatum	1.81	28	157.6	Yes	From data repository	13
7	Epaulette shark Hemiscyllium ocellatum	1.64	25	154.7	Yes	From data repository	13
7	Epaulette shark Hemiscyllium ocellatum	1.7	28	136.9	Yes	From data repository	13
7	Epaulette shark Hemiscyllium ocellatum	2	25	203.1	Yes	From data repository	13
7	Epaulette shark Hemiscyllium ocellatum	1.96	28	188.9	Yes	From data repository	13
7	Epaulette shark Hemiscyllium ocellatum	1.77	25	172.5	Yes	From data repository	13
7	Epaulette shark Hemiscyllium ocellatum	1.94	28	207.9	Yes	From data repository	13
7	Epaulette shark Hemiscyllium ocellatum	1.77	25	111.7	Yes	From data repository	13
7	Epaulette shark Hemiscyllium ocellatum	1.88	28	115	Yes	From data repository	13
8	Nurse shark Ginglymostoma cirratum	8.6	23	309.6	Yes		14
8	Nurse shark Ginglymostoma cirratum	6.7	23	268	Yes		14
8	Nurse shark Ginglymostoma cirratum	11.8	23	247.8	Yes		14
8	Nurse shark Ginglymostoma cirratum	5.7	23	188.1	Yes		14
8	Nurse shark Ginglymostoma cirratum	9.05	23	334.9	Yes		14
8	Nurse shark Ginglymostoma cirratum	9.85	30	728.9	Yes		14
8	Nurse shark Ginglymostoma cirratum	8.6	30	404.2	Yes		14
8	Nurse shark Ginglymostoma cirratum	7.95	30	445.2	Yes		14
8	Nurse shark Ginglymostoma cirratum	6.7	30	549.4	Yes		14
8	Nurse shark Ginglymostoma cirratum	11.8	30	672.6	Yes		14
8	Nurse shark Ginglymostoma cirratum	9.05	30	543	Yes		14
9	Lesser spotted dogfish Scyliorhinus canicula	0.0028	15	0.19	Yes	Digitizing Fig. 1	15
9	Lesser spotted dogfish Scyliorhinus canicula	0.0029	15	0.24	Yes	Digitizing Fig. 1	15
9	Lesser spotted dogfish Scyliorhinus canicula	0.0037	15	0.26	Yes	Digitizing Fig. 1	15
9	Lesser spotted dogfish Scyliorhinus canicula	0.0037	15	0.31	Yes	Digitizing Fig. 1	15
9	Lesser spotted dogfish Scyliorhinus canicula	0.0035	15	0.36	Yes	Digitizing Fig. 1	15
9	Lesser spotted dogfish Scyliorhinus canicula	0.0036	15	0.37	Yes	Digitizing Fig. 1	15
9	Lesser spotted dogfish Scyliorhinus canicula	0.0043	15	0.43	Yes	Digitizing Fig. 1	15
9	Lesser spotted dogfish Scyliorhinus canicula	0.0103	15	0.91	Yes	Digitizing Fig. 1	15
9	Lesser spotted dogfish Scyliorhinus canicula	0.0108	15	0.74	Yes	Digitizing Fig. 1	15
9	Lesser spotted dogfish Scyliorhinus canicula	0.0106	15	0.76	Yes	Digitizing Fig. 1	15
9	Lesser spotted dogfish Scyliorhinus canicula	0.0117	15	0.82	Yes	Digitizing Fig. 1	15
9	Lesser spotted dogfish Scyliorhinus canicula	0.0121	15	0.85	Yes	Digitizing Fig. 1	15
9	Lesser spotted dogfish Scyliorhinus canicula	0.013	15	1.02	Yes	Digitizing Fig. 1	15
9	Lesser spotted dogfish Scyliorhinus canicula	0.0146	15	0.81	Yes	Digitizing Fig. 1	15
9	Lesser spotted dogfish Scyliorhinus canicula	0.0161	15	1.18	Yes	Digitizing Fig. 1	15
9	Lesser spotted dogfish Scyliorhinus canicula	0.0566	15	4.32	Yes	Digitizing Fig. 1	15
9	Lesser spotted dogfish Scyliorhinus canicula	0.1693	15	7.98	Yes	Digitizing Fig. 1	15
9	Lesser spotted dogfish Scyliorhinus canicula	0.1695	15	11.7	Yes	Digitizing Fig. 1	15
9	Lesser spotted dogfish Scyliorhinus canicula	0.2245	15	14	Yes	Digitizing Fig. 1	15
9	Lesser spotted dogfish Scyliorhinus canicula	0.2214	15	12.1	Yes	Digitizing Fig. 1	15
9	Lesser spotted dogfish Scyliorhinus canicula	0.2242	15	9.39	Yes	Digitizing Fig. 1	15
9	Lesser spotted dogfish Scyliorhinus canicula	0.2243	15	11	Yes	Digitizing Fig. 1	15
9	Lesser spotted dogfish Scyliorhinus canicula	0.7667	15	15.9	Yes	Digitizing Fig. 1	15
9	Lesser spotted dogfish Scyliorhinus canicula	0.7665	15	14.7	Yes	Digitizing Fig. 1	15
9	Lesser spotted dogfish Scyliorhinus canicula	0.7371	15	20	Yes	Digitizing Fig. 1	15
9	Lesser spotted dogfish Scyliorhinus canicula	0.7369	15	18.3	Yes	Digitizing Fig. 1	15
9	Lesser spotted dogfish Scyliorhinus canicula	0.6626	15	21.5	Yes	Digitizing Fig. 1	15
9	Lesser spotted dogfish Scyliorhinus canicula	0.5956	15	23.6	Yes	Digitizing Fig. 1	15
9	Lesser spotted dogfish Scyliorhinus canicula	0.6898	15	23.2	Yes	Digitizing Fig. 1	15
9	Lesser spotted dogfish Scyliorhinus canicula	0.672	15	27.3	Yes	Digitizing Fig. 1	15
9	Lesser spotted dogfish Scyliorhinus canicula	0.6812	15	30.4	Yes	Digitizing Fig. 1	15
9	Lesser spotted dogfish Scyliorhinus canicula	0.6815	15	35.1	Yes	Digitizing Fig. 1	15
9	Lesser spotted dogfish Scyliorhinus canicula	0.6819	15	42.8	Yes	Digitizing Fig. 1	15
9	Lesser spotted dogfish Scyliorhinus canicula	0.6818	15	40.5	Yes	Digitizing Fig. 1	15
9	Lesser spotted dogfish Scyliorhinus canicula	0.7792	15	41.3	Yes	Digitizing Fig. 1	15
9	Lesser spotted dogfish Scyliorhinus canicula	0.8441	15	41.3	Yes	Digitizing Fig. 1	15
9	Lesser spotted dogfish Scyliorhinus canicula	0.7894	15	37	Yes	Digitizing Fig. 1	15
9	Lesser spotted dogfish Scyliorhinus canicula	0.8221	15	44.4	Yes	Digitizing Fig. 1	15
9	Lesser spotted dogfish Scyliorhinus canicula	0.9377	15	23.6	Yes	Digitizing Fig. 1	15
9	Lesser spotted dogfish Scyliorhinus canicula	0.8777	15	29.3	Yes	Digitizing Fig. 1	15
10	Swell shark Cephaloscyllium ventriosum	0.14	16	8.7	Unclear		16
10	Swell shark Cephaloscyllium ventriosum	0.17	16	7.6	Unclear		16
10	Swell shark Cephaloscyllium ventriosum	0.2	16	8.5	Unclear		16
10	Swell shark Cephaloscyllium ventriosum	0.23	16	6.8	Unclear		16
11	Draughtsboard shark Cephaloscyllium isabella	0.886	17.5	41.7	Yes	From data repository	17
11	Draughtsboard shark Cephaloscyllium isabella	2.445	17.5	140.4	Yes	From data repository	17
11	Draughtsboard shark Cephaloscyllium isabella	0.969	17.5	76.3	Yes	From data repository	17
11	Draughtsboard shark Cephaloscyllium isabella	0.766	17.5	58.8	Yes	From data repository	17
11	Draughtsboard shark Cephaloscyllium isabella	1.931	17.5	102.9	Yes	From data repository	17
11	Draughtsboard shark Cephaloscyllium isabella	2.705	17.5	144.6	Yes	From data repository	17
11	Draughtsboard shark Cephaloscyllium isabella	2.657	17.5	154.3	Yes	From data repository	17
12	Leopard shark Triakis semifasciata	4	16.4	366.8	No		18
12	Leopard shark Triakis semifasciata	0.97	12	52	No	Digitizing Fig. 1	19
13	Gummy shark Mustelus antarcticus	0.9	16	234.6	No	Digitizing Fig. 5	6
13	Gummy shark Mustelus antarcticus	1.17	16	328	No	Digitizing Fig. 5	6
13	Gummy shark Mustelus antarcticus	1.14	16	234.7	No	Digitizing Fig. 5	6
13	Gummy shark Mustelus antarcticus	1.6	16	332.6	No	Digitizing Fig. 5	6
13	Gummy shark Mustelus antarcticus	2.14	16	429.5	No	Digitizing Fig. 5	6
13	Gummy shark Mustelus antarcticus	2.5	16	385.3	No	Digitizing Fig. 5	6
13	Gummy shark Mustelus antarcticus	3.12	16	606.8	No	Digitizing Fig. 5	6
13	Gummy shark Mustelus antarcticus	5.59	16	717.2	No	Digitizing Fig. 5	6
13	Gummy shark Mustelus antarcticus	6	16	732.6	No	Digitizing Fig. 5	6
13	Gummy shark Mustelus antarcticus	6.41	16	862.1	No	Digitizing Fig. 5	6
13	Gummy shark Mustelus antarcticus	7	16	963.2	No	Digitizing Fig. 5	6
13	Gummy shark Mustelus antarcticus	8.31	16	670.6	No	Digitizing Fig. 5	6
13	Gummy shark Mustelus antarcticus	10.62	16	813.5	No	Digitizing Fig. 5	6
14	Scalloped hammerheard shark Sphyrna lewini	0.69	26	130.4	No	Extrapolating to zero activity	20
15	Bonnethead shark Sphyrna tiburo	1	28	173	Yes		21
16	Blacktip shark Carcharhinus limbatus	1.25	29.4	307.5	No	Extrapolating to zero activity	22
17	Whitetip reef shark Triaenodon obesus	1.48	26.9	148.6	Yes		23
17	Whitetip reef shark Triaenodon obesus	1.6	27.5	83.8	Yes		23
17	Whitetip reef shark Triaenodon obesus	2	27	323.8	No		24
17	Whitetip reef shark Triaenodon obesus	6	27	782.1	No		24
18	Blacktip reef shark Carcharhinus melanopterus	0.95	28.7	108.1	Unclear	Digitizing Fig. 1 and averaging	25
18	Blacktip reef shark Carcharhinus melanopterus	1.07	28	166.2	No	From data repository	26
18	Blacktip reef shark Carcharhinus melanopterus	0.75	28	106.3	No	From data repository	26
18	Blacktip reef shark Carcharhinus melanopterus	0.97	28	139.9	No	From data repository	26
18	Blacktip reef shark Carcharhinus melanopterus	0.92	28	166.8	No	From data repository	26
18	Blacktip reef shark Carcharhinus melanopterus	1.19	28	177.6	No	From data repository	26
18	Blacktip reef shark Carcharhinus melanopterus	1.14	28	132	No	From data repository	26
18	Blacktip reef shark Carcharhinus melanopterus	0.96	28	136.2	No	From data repository	26
18	Blacktip reef shark Carcharhinus melanopterus	0.87	28	138.1	No	From data repository	26
18	Blacktip reef shark Carcharhinus melanopterus	1.37	28	280.8	No	From data repository	26
18	Blacktip reef shark Carcharhinus melanopterus	1.22	31	324.3	No	From data repository	26
18	Blacktip reef shark Carcharhinus melanopterus	1.41	31	273.9	No	From data repository	26
18	Blacktip reef shark Carcharhinus melanopterus	1.24	31	215.6	No	From data repository	26
18	Blacktip reef shark Carcharhinus melanopterus	1.06	31	203.9	No	From data repository	26
18	Blacktip reef shark Carcharhinus melanopterus	1.27	31	230.6	No	From data repository	26
18	Blacktip reef shark Carcharhinus melanopterus	0.98	31	138.6	No	From data repository	26
18	Blacktip reef shark Carcharhinus melanopterus	1.26	31	326.2	No	From data repository	26
18	Blacktip reef shark Carcharhinus melanopterus	0.9	28	113.9	No	From data repository	27
18	Blacktip reef shark Carcharhinus melanopterus	1.07	28	165.9	No	From data repository	27
18	Blacktip reef shark Carcharhinus melanopterus	0.97	28	114.8	No	From data repository	27
18	Blacktip reef shark Carcharhinus melanopterus	1.18	31	150.4	No	From data repository	27
18	Blacktip reef shark Carcharhinus melanopterus	0.98	31	126.9	No	From data repository	27
18	Blacktip reef shark Carcharhinus melanopterus	0.83	31	110.4	No	From data repository	27
18	Blacktip reef shark Carcharhinus melanopterus	0.7	28	101.8	No	From data repository	27
18	Blacktip reef shark Carcharhinus melanopterus	0.77	28	132.8	No	From data repository	27
18	Blacktip reef shark Carcharhinus melanopterus	0.87	28	100.9	No	From data repository	27
18	Blacktip reef shark Carcharhinus melanopterus	0.8	31	122.4	No	From data repository	27
18	Blacktip reef shark Carcharhinus melanopterus	1.1	31	123	No	From data repository	27
18	Blacktip reef shark Carcharhinus melanopterus	0.83	31	103.6	No	From data repository	27
18	Blacktip reef shark Carcharhinus melanopterus	1.39	31	156.2	No	From data repository	27
18	Blacktip reef shark Carcharhinus melanopterus	0.94	31	160.9	No	From data repository	27
18	Blacktip reef shark Carcharhinus melanopterus	1.14	28	199	No	From data repository	27
18	Blacktip reef shark Carcharhinus melanopterus	1.11	28	202.7	No	From data repository	27
18	Blacktip reef shark Carcharhinus melanopterus	1.25	28	172.6	No	From data repository	27
19	Lemon shark Negaprion brevirostris	1.05	22	142.5	Yes		28
19	Lemon shark Negaprion brevirostris	1.35	25	240	Unclear		29
19	Lemon shark Negaprion brevirostris	1.61	25	243.8	Unclear		29
19	Lemon shark Negaprion brevirostris	1.42	25	205.2	Unclear		29
19	Lemon shark Negaprion brevirostris	1.11	25	192.9	Unclear		29
19	Lemon shark Negaprion brevirostris	1.22	25	189	Unclear		29
19	Lemon shark Negaprion brevirostris	1.57	25	216.7	Unclear		29
19	Lemon shark Negaprion brevirostris	1.46	25	167.6	Unclear		29
19	Lemon shark Negaprion brevirostris	1.2	30.7	184.9	No		30
19	Lemon shark Negaprion brevirostris	2.765	20.6	177.2	No		22
19	Lemon shark Negaprion brevirostris	2.345	29.5	395.1	No		22
20	Bull shark Carcharhinus leucas	5	26.1	1013.8	No	Extrapolating to zero activity	31
21	Blacknose shark Carcharhinus acronotus	0.56	28	134.3	Yes	Extrapolating to zero activity	32
22	Little skate Leucoraja erinacea	0.5	10	10.1	Yes		33
23	Thorny skate Amblyraja radiata	1.4	5	22.4	Yes	From supplemental materials	34
23	Thorny skate Amblyraja radiata	1.4	9	37.8	Yes	From supplemental materials	34
23	Thorny skate Amblyraja radiata	1.4	13	47.6	Yes	From supplemental materials	34
24	Clearnose skate Rostroraja eglanteria	1.3	20	50.7	Yes	From supplemental materials	34
24	Clearnose skate Rostroraja eglanteria	1.3	24	61.1	Yes	From supplemental materials	34
24	Clearnose skate Rostroraja eglanteria	1.3	28	76.7	Yes	From supplemental materials	34
25	Marbled electric ray Torpedo marmorata	0.098	16	2.8	No	Digitizing Fig. 4	35
25	Marbled electric ray Torpedo marmorata	0.173	16	2.2	No	Digitizing Fig. 4	35
25	Marbled electric ray Torpedo marmorata	0.235	16	3.5	No	Digitizing Fig. 4	35
25	Marbled electric ray Torpedo marmorata	0.218	16	7.2	No	Digitizing Fig. 4	35
25	Marbled electric ray Torpedo marmorata	0.391	16	3.9	No	Digitizing Fig. 4	35
25	Marbled electric ray Torpedo marmorata	0.452	16	9.8	No	Digitizing Fig. 4	35
25	Marbled electric ray Torpedo marmorata	0.547	16	35.5	No	Digitizing Fig. 4	35
25	Marbled electric ray Torpedo marmorata	0.623	16	30.7	No	Digitizing Fig. 4	35
25	Marbled electric ray Torpedo marmorata	0.799	16	20.4	No	Digitizing Fig. 4	35
25	Marbled electric ray Torpedo marmorata	0.924	16	23.9	No	Digitizing Fig. 4	35
25	Marbled electric ray Torpedo marmorata	1.166	16	33.9	No	Digitizing Fig. 4	35
25	Marbled electric ray Torpedo marmorata	2.489	16	34.2	No	Digitizing Fig. 4	35
25	Marbled electric ray Torpedo marmorata	2.964	16	40.1	No	Digitizing Fig. 4	35
25	Marbled electric ray Torpedo marmorata	3.052	16	70.6	No	Digitizing Fig. 4	35
25	Marbled electric ray Torpedo marmorata	1.943	16	76.1	No	Digitizing Fig. 4	35
25	Marbled electric ray Torpedo marmorata	2.921	16	97.2	No	Digitizing Fig. 4	35
25	Marbled electric ray Torpedo marmorata	3.283	16	90.3	No	Digitizing Fig. 4	35
25	Marbled electric ray Torpedo marmorata	3.235	16	133.7	No	Digitizing Fig. 4	35
26	Lesser sandshark Acroteriobatus annulatus	0.5	15	30	Yes	Digitizing Fig. 5	36
26	Lesser sandshark Acroteriobatus annulatus	0.5	20	45.5	Yes	Digitizing Fig. 5	36
26	Lesser sandshark Acroteriobatus annulatus	0.5	25	61.5	Yes	Digitizing Fig. 5	36
27	Largetooth sawfish Pristis pristis	2.35	25.2	181.4	No		31
28	Bat ray Myliobatis californica	5.042	12	304.5	No		37
28	Bat ray Myliobatis californica	0.82	12.6	11	No		38
29	Common eagle ray Myliobatis aquila	0.5	10	22.5	Yes	Digitizing Fig. 5	36
29	Common eagle ray Myliobatis aquila	0.5	15	35.5	Yes	Digitizing Fig. 5	36
29	Common eagle ray Myliobatis aquila	0.5	20	50	Yes	Digitizing Fig. 5	36
29	Common eagle ray Myliobatis aquila	0.5	25	63	Yes	Digitizing Fig. 5	36
30	Cownose ray Rhinoptera bonasus	8.25	23.5	461	No		39
30	Cownose ray Rhinoptera bonasus	2.2	23.5	732.1	No		39
31	Atlantic stingray Hypanus sabinus	0.676	26	200.5	Yes		10
32	Brown stingray Dasyatis lata	1.16	27.1	134.5	No	From supplemental materials	40
32	Brown stingray Dasyatis lata	1.03	26.6	117.8	No	From supplemental materials	40
32	Brown stingray Dasyatis lata	5.55	27.3	471.9	No	From supplemental materials	40
32	Brown stingray Dasyatis lata	6.25	27.3	553.8	No	From supplemental materials	40
32	Brown stingray Dasyatis lata	6.24	26.9	448.5	No	From supplemental materials	40
32	Brown stingray Dasyatis lata	6.6	26.9	499.2	No	From supplemental materials	40
32	Brown stingray Dasyatis lata	5.64	26.9	471.9	No	From supplemental materials	40
32	Brown stingray Dasyatis lata	6.97	27.1	561.6	No	From supplemental materials	40
32	Brown stingray Dasyatis lata	7.41	25.8	542.1	No	From supplemental materials	40
32	Brown stingray Dasyatis lata	6.22	25.3	468	No	From supplemental materials	40
32	Brown stingray Dasyatis lata	4.78	25.1	389.2	No	From supplemental materials	40
32	Brown stingray Dasyatis lata	9.08	24	549.9	No	From supplemental materials	40
32	Brown stingray Dasyatis lata	9.85	22.7	522.6	No	From supplemental materials	40
32	Brown stingray Dasyatis lata	6.7	22.5	448.5	No	From supplemental materials	40
32	Brown stingray Dasyatis lata	2.81	24.8	230.1	No	From supplemental materials	40
32	Brown stingray Dasyatis lata	6.2	24.6	436.8	No	From supplemental materials	40
32	Brown stingray Dasyatis lata	3.06	24.9	249.6	No	From supplemental materials	40
32	Brown stingray Dasyatis lata	7.12	24.7	468	No	From supplemental materials	40
32	Brown stingray Dasyatis lata	4.13	24.5	304.2	No	From supplemental materials	40
32	Brown stingray Dasyatis lata	8.99	25	549.9	No	From supplemental materials	40
32	Brown stingray Dasyatis lata	7.63	24.7	471.9	No	From supplemental materials	40
32	Brown stingray Dasyatis lata	7.65	25.9	542.1	No	From supplemental materials	40
33	Ribbontail stingray Taeniura lymma	0.1847	27.5	30.5	Unclear		41
34	Round stingray Urobatis halleri	0.032	15	1.89	Yes	Digitizing Fig. 1	42
34	Round stingray Urobatis halleri	0.035	15	2.28	Yes	Digitizing Fig. 1	42
34	Round stingray Urobatis halleri	0.036	15	2.6	Yes	Digitizing Fig. 1	42
34	Round stingray Urobatis halleri	0.049	15	5.55	Yes	Digitizing Fig. 1	42
34	Round stingray Urobatis halleri	0.068	15	7.73	Yes	Digitizing Fig. 1	42
34	Round stingray Urobatis halleri	0.071	15	6.29	Yes	Digitizing Fig. 1	42
34	Round stingray Urobatis halleri	0.082	15	6.02	Yes	Digitizing Fig. 1	42
34	Round stingray Urobatis halleri	0.097	15	6.41	Yes	Digitizing Fig. 1	42
34	Round stingray Urobatis halleri	0.113	15	7.12	Yes	Digitizing Fig. 1	42
34	Round stingray Urobatis halleri	0.122	15	4.69	Yes	Digitizing Fig. 1	42
34	Round stingray Urobatis halleri	0.153	15	5.8	Yes	Digitizing Fig. 1	42
34	Round stingray Urobatis halleri	0.194	15	12.1	Yes	Digitizing Fig. 1	42
34	Round stingray Urobatis halleri	0.192	15	14.1	Yes	Digitizing Fig. 1	42
34	Round stingray Urobatis halleri	0.196	15	14.1	Yes	Digitizing Fig. 1	42
34	Round stingray Urobatis halleri	0.191	15	17.2	Yes	Digitizing Fig. 1	42
34	Round stingray Urobatis halleri	0.143	15	16.3	Yes	Digitizing Fig. 1	42
34	Round stingray Urobatis halleri	0.206	15	31.4	Yes	Digitizing Fig. 1	42
34	Round stingray Urobatis halleri	0.276	15	33.5	Yes	Digitizing Fig. 1	42
34	Round stingray Urobatis halleri	0.311	15	30.7	Yes	Digitizing Fig. 1	42
34	Round stingray Urobatis halleri	0.288	15	13.5	Yes	Digitizing Fig. 1	42
34	Round stingray Urobatis halleri	0.421	15	23.3	Yes	Digitizing Fig. 1	42
34	Round stingray Urobatis halleri	0.545	15	28.4	Yes	Digitizing Fig. 1	42
34	Round stingray Urobatis halleri	0.698	15	35.6	Yes	Digitizing Fig. 1	42
34	Round stingray Urobatis halleri	0.723	15	36.6	Yes	Digitizing Fig. 1	42
34	Round stingray Urobatis halleri	0.725	15	40.4	Yes	Digitizing Fig. 1	42
34	Round stingray Urobatis halleri	0.595	15	51.6	Yes	Digitizing Fig. 1	42
34	Round stingray Urobatis halleri	0.806	15	85.8	Yes	Digitizing Fig. 1	42
34	Round stingray Urobatis halleri	0.414	15	45.6	Yes	Digitizing Fig. 1	42
34	Round stingray Urobatis halleri	0.366	15	37.5	Yes	Digitizing Fig. 1	42
34	Round stingray Urobatis halleri	0.032	23	7.45	Yes	Digitizing Fig. 1	42
34	Round stingray Urobatis halleri	0.036	23	7.16	Yes	Digitizing Fig. 1	42
34	Round stingray Urobatis halleri	0.038	23	7.56	Yes	Digitizing Fig. 1	42
34	Round stingray Urobatis halleri	0.036	23	6.15	Yes	Digitizing Fig. 1	42
34	Round stingray Urobatis halleri	0.05	23	10.6	Yes	Digitizing Fig. 1	42
34	Round stingray Urobatis halleri	0.065	23	16	Yes	Digitizing Fig. 1	42
34	Round stingray Urobatis halleri	0.074	23	9.67	Yes	Digitizing Fig. 1	42
34	Round stingray Urobatis halleri	0.082	23	8.61	Yes	Digitizing Fig. 1	42
34	Round stingray Urobatis halleri	0.097	23	12.5	Yes	Digitizing Fig. 1	42
34	Round stingray Urobatis halleri	0.122	23	16	Yes	Digitizing Fig. 1	42
34	Round stingray Urobatis halleri	0.101	23	16.5	Yes	Digitizing Fig. 1	42
34	Round stingray Urobatis halleri	0.126	23	20.9	Yes	Digitizing Fig. 1	42
34	Round stingray Urobatis halleri	0.144	23	28.6	Yes	Digitizing Fig. 1	42
34	Round stingray Urobatis halleri	0.17	23	54.7	Yes	Digitizing Fig. 1	42
34	Round stingray Urobatis halleri	0.206	23	79	Yes	Digitizing Fig. 1	42
34	Round stingray Urobatis halleri	0.227	23	80.4	Yes	Digitizing Fig. 1	42
34	Round stingray Urobatis halleri	0.206	23	46.9	Yes	Digitizing Fig. 1	42
34	Round stingray Urobatis halleri	0.192	23	40.1	Yes	Digitizing Fig. 1	42
34	Round stingray Urobatis halleri	0.152	23	17.8	Yes	Digitizing Fig. 1	42
34	Round stingray Urobatis halleri	0.215	23	36.9	Yes	Digitizing Fig. 1	42
34	Round stingray Urobatis halleri	0.28	23	32	Yes	Digitizing Fig. 1	42
34	Round stingray Urobatis halleri	0.301	23	61.5	Yes	Digitizing Fig. 1	42
34	Round stingray Urobatis halleri	0.334	23	73.8	Yes	Digitizing Fig. 1	42
34	Round stingray Urobatis halleri	0.386	23	86	Yes	Digitizing Fig. 1	42
34	Round stingray Urobatis halleri	0.441	23	64	Yes	Digitizing Fig. 1	42
34	Round stingray Urobatis halleri	0.673	23	66.8	Yes	Digitizing Fig. 1	42
34	Round stingray Urobatis halleri	0.821	23	126.2	Yes	Digitizing Fig. 1	42
34	Round stingray Urobatis halleri	0.741	23	121.6	Yes	Digitizing Fig. 1	42
34	Round stingray Urobatis halleri	0.641	23	119.4	Yes	Digitizing Fig. 1	42
34	Round stingray Urobatis halleri	0.678	23	142.8	Yes	Digitizing Fig. 1	42
34	Round stingray Urobatis halleri	0.038	27	14.4	Yes	Digitizing Fig. 1	42
34	Round stingray Urobatis halleri	0.039	27	14.5	Yes	Digitizing Fig. 1	42
34	Round stingray Urobatis halleri	0.06	27	26	Yes	Digitizing Fig. 1	42
34	Round stingray Urobatis halleri	0.096	27	59.8	Yes	Digitizing Fig. 1	42
34	Round stingray Urobatis halleri	0.127	27	85.2	Yes	Digitizing Fig. 1	42
34	Round stingray Urobatis halleri	0.122	27	62.4	Yes	Digitizing Fig. 1	42
34	Round stingray Urobatis halleri	0.082	27	11	Yes	Digitizing Fig. 1	42
34	Round stingray Urobatis halleri	0.139	27	33.1	Yes	Digitizing Fig. 1	42
34	Round stingray Urobatis halleri	0.15	27	51.5	Yes	Digitizing Fig. 1	42
34	Round stingray Urobatis halleri	0.199	27	46.3	Yes	Digitizing Fig. 1	42
34	Round stingray Urobatis halleri	0.231	27	73.1	Yes	Digitizing Fig. 1	42
34	Round stingray Urobatis halleri	0.297	27	95.6	Yes	Digitizing Fig. 1	42
34	Round stingray Urobatis halleri	0.296	27	82.8	Yes	Digitizing Fig. 1	42
34	Round stingray Urobatis halleri	0.316	27	87.6	Yes	Digitizing Fig. 1	42
34	Round stingray Urobatis halleri	0.37	27	183.6	Yes	Digitizing Fig. 1	42
34	Round stingray Urobatis halleri	0.458	27	92.7	Yes	Digitizing Fig. 1	42
34	Round stingray Urobatis halleri	0.688	27	132.7	Yes	Digitizing Fig. 1	42
34	Round stingray Urobatis halleri	0.681	27	119.3	Yes	Digitizing Fig. 1	42
34	Round stingray Urobatis halleri	0.695	27	118.6	Yes	Digitizing Fig. 1	42
34	Round stingray Urobatis halleri	0.725	27	104.8	Yes	Digitizing Fig. 1	42
34	Round stingray Urobatis halleri	0.856	27	148.1	Yes	Digitizing Fig. 1	42
REFERENCES
1	Ste-Marie E, Watanabe YY, Semmens JM, Marcoux M, & Hussey NE (2020) A first look at the metabolic rate of Greenland sharks (Somniosus microcephalus) in the Canadian Arctic. Sci. Rep. 10:19297.
2	Smith TR, et al. (2022) Capture, husbandry, and oxygen consumption rate of juvenile Pacific sleeper sharks (Somniosus pacificus). Environ. Biol. Fishes 105:1519–1534.
3	Brett J & Blackburn J (1978) Metabolic rate and energy expenditure of the spiny dogfish, Squalus acanthias. J. Fish. Res. Board Can. 35(6):816-821.
4	Giacomin M, Schulte PM, & Wood CM (2022) Osmorespiratory compromise in an elasmobranch: oxygen consumption, ventilation and nitrogen metabolism during recovery from exhaustive exercise in dogfish sharks (Squalus suckleyi). J. Comp. Physiol. B 192(5):647-657.
5	Luongo SM & Lowe CG (2018) Seasonally acclimated metabolic Q10 of the California horn shark, Heterodontus francisci. J. Exp. Mar. Biol. Ecol. 503:129-135.
6	Molina JM, Finotto L, Walker TI, & Reina RD (2020) The effect of gillnet capture on the metabolic rate of two shark species with contrasting lifestyles. J. Exp. Mar. Biol. Ecol. 526:151354.
7	Gervais CR, Huveneers C, Rummer JL, & Brown C (2021) Population variation in the thermal response to climate change reveals differing sensitivity in a benthic shark. Global Change Biol. 27(1):108-120.
8	Tullis A & Baillie M (2005) The metabolic and biochemical responses of tropical whitespotted bamboo shark Chiloscyllium plagiosum to alterations in environmental temperature. J. Fish Biol. 67(4):950-968.
9	Chen WK, Liu KM, & Liao YY (2008) Bioenergetics of juvenile whitespotted bamboo shark Chiloscyllium plagiosum [Anonymous (Bennett)]. J. Fish Biol. 72(6):1245-1258.
10	Di Santo V & Bennett WA (2011) Effect of rapid temperature change on resting routine metabolic rates of two benthic elasmobranchs. Fish Physiol. Biochem. 37(4):929-934.
11	Heinrich DD, et al. (2014) A product of its environment: the epaulette shark (Hemiscyllium ocellatum) exhibits physiological tolerance to elevated environmental CO2. Conserv. Physiol. 2(1):cou047.
12	Wheeler CR, et al. (2021) Future thermal regimes for epaulette sharks (Hemiscyllium ocellatum): growth and metabolic performance cease to be optimal. Sci. Rep. 11:454.
13	Wheeler CR, et al. (2022) Diel rhythm and thermal independence of metabolic rate in a benthic shark. J. Biol. Rhythms 37(5):484-497.
14	Whitney NM, Lear KO, Gaskins LC, & Gleiss AC (2016) The effects of temperature and swimming speed on the metabolic rate of the nurse shark (Ginglymostoma cirratum, Bonaterre). J. Exp. Mar. Biol. Ecol. 477:40-46.
15	Sims D (1996) The effect of body size on the standard metabolic rate of the lesser spotted dogfish. J. Fish Biol. 48(3):542-544.
16	Ferry-Graham LA & Gibb AC (2001) Comparison of fasting and postfeeding metabolic rates in a sedentary shark, Cephaloscyllium ventriosum. Copeia 2001(4):1108-1113.
17	Kelly ML, et al. (2022) Energy conservation characterizes sleep in sharks. Biol. Lett. 18(3):20210259.
18	Scharold J, Lai NC, Lowell W, & Graham J (1989) Metabolic rate, heart rate, and tailbeat frequency during sustained swimming in the leopard shark Triakis semifasciata. Exp. Biol. 48(4):223-230.
19	Miklos P, Katzman SM, & Cech JJ (2003) Effect of temperature on oxygen consumption of the leopard shark, Triakis semifasciata. Environ. Biol. Fishes 66(1):15-18.
20	Lowe C (2001) Metabolic rates of juvenile scalloped hammerhead sharks (Sphyrna lewini). Mar. Biol. 139(3):447-453.
21	Carlson JK & Parsons GR (2003) Respiratory and hematological responses of the bonnethead shark, Sphyrna tiburo, to acute changes in dissolved oxygen. J. Exp. Mar. Biol. Ecol. 294(1):15-26.
22	Lear KO, et al. (2017) Correlations of metabolic rate and body acceleration in three species of coastal sharks under contrasting temperature regimes. J. Exp. Biol. 220(3):397-407.
23	Whitney NM, Papastamatiou YP, Holland KN, & Lowe CG (2007) Use of an acceleration data logger to measure diel activity patterns in captive whitetip reef sharks, Triaenodon obesus. Aquat. Living Resour. 20(4):299-305.
24	Barnett A, Payne NL, Semmens JM, & Fitzpatrick R (2016) Ecotourism increases the field metabolic rate of whitetip reef sharks. Biol. Conserv. 199:132-136.
25	Rummer JL, Bouyoucos IA, Mourier J, Nakamura N, & Planes S (2020) Responses of a coral reef shark acutely exposed to ocean acidification conditions. Coral Reefs 39(5):1215-1220.
26	Bouyoucos IA, et al. (2020) Thermal tolerance and hypoxia tolerance are associated in blacktip reef shark (Carcharhinus melanopterus) neonates. J. Exp. Biol. 223(14):jeb221937.
27	Bouyoucos IA, et al. (2020) The power struggle: assessing interacting global change stressors via experimental studies on sharks. Sci. Rep. 10:19887.
28	Bushnell P, Lutz P, & Gruber S (1989) The metabolic rate of an active, tropical elasmobranch, the lemon shark (Negaprion brevirostris). Exp. Biol 48(2):279-283.
29	Scharold J & Gruber SH (1991) Telemetered heart rate as a measure of metabolic rate in the lemon shark, Negaprion brevirostris. Copeia:942-953.
30	Bouyoucos IA, Suski CD, Mandelman JW, & Brooks EJ (2017) The energetic, physiological, and behavioral response of lemon sharks (Negaprion brevirostris) to simulated longline capture. Comp. Biochem. Physiol. A 207:65-72.
31	Lear KO, et al. (2020) Divergent field metabolic rates highlight the challenges of increasing temperatures and energy limitation in aquatic ectotherms. Oecologia 193(2):311-323.
32	Carlson JK, Palmer CL, & Parsons GR (1999) Oxygen consumption rate and swimming efficiency of the blacknose shark, Carcharhinus acronotus. Copeia 1999(1):34-39.
33	Hove J & Moss S (1997) Effect of MS-222 on response to light and rate of metabolism of the little skate Raja erinacea. Mar. Biol. 128(4):579-583.
34	Schwieterman GD, et al. (2019) Combined effects of acute temperature change and elevated pCO2 on the metabolic rates and hypoxia tolerances of clearnose skate (Rostaraja eglanteria), summer flounder (Paralichthys dentatus), and thorny skate (Amblyraja radiata). Biology 8(3):56.
35	Hughes G (1978) On the respiration of Torpedo marmorata. J. Exp. Biol. 73(1):85-105.
36	Du Preez HH, Mclachlan A, & Marais J (1988) Oxygen consumption of two nearshore marine elasmobranchs, Rhinobatos annulatus (Muller & Henle, 1841) and Myliobatus aquila (Linnaeus, 1758). Comp. Biochem. Physiol. A 89(2):283-294.
37	Hopkins TE & Cech JJ (1994) Effect of temperature on oxygen consumption of the bat ray, Myliobatis californica (Chondrichthyes, Myliobatididae). Copeia 1994(2):529-532.
38	Meloni CJ, Cech Jr JJ, & Katzman SM (2002) Effect of brackish salinities on oxygen consumption of bat rays (Myliobatis californica). Copeia 2002(2):462-465.
39	Neer J, Carlson J, & Thompson B (2006) Standard oxygen consumption of seasonally acclimatized cownose rays, Rhinoptera bonasus (Mitchill 1815), in the northern Gulf of Mexico. Fish Physiol. Biochem. 32(1):67-71.
40	Dale JJ, Drazen JC, & Holland KN (2013) Stingray life history trade-offs associated with nursery habitat use inferred from a bioenergetics model. Mar. Biol. 160(12):3181-3192.
41	Dabruzzi TF, Bennett WA, Rummer JL, & Fangue NA (2013) Juvenile ribbontail stingray, Taeniura lymma (Forsskål, 1775)(Chondrichthyes, Dasyatidae), demonstrate a unique suite of physiological adaptations to survive hyperthermic nursery conditions. Hydrobiologia 701:37-49.
42	Silva-Garay L & Lowe CG (2021) Effects of temperature and body-mass on the standard metabolic rates of the round stingray, Urobatis halleri (Cooper, 1863). J. Exp. Mar. Biol. Ecol. 540:151564.
