# Supplementary material for: Thermal sensitivity of metabolic rate mirrors biogeographic differences between teleosts and elasmobranchs
Source: Nat Commun. 2023 Apr 12;14:2054. doi: 10.1038/s41467-023-37637-z (PMC10097821; doi:10.1038/s41467-023-37637-z)
Supplement: Supplementary file 4 — Supplementary Data 2 [file 41467_2023_37637_MOESM4_ESM.xlsx]

## Sheet: Sheet1
Supplementary Data 2. Resting metabolic rate of teleosts. Data compiled by Killen et al. (Ref. 1) were filtered using our selection criteria (Methods) and further checked by referring to the original studies. Scientific names of species were matched to those in “The Fish Tree of Life” (Ref. 2). Information modified from Killen et al’s dataset are denoted in red. Species are listed in the same ord…
Species no.	Species	Body mass (kg)	Temperature (°C)	Resting metabolic rate (mg O2 h-1)	Acclimation for ≥2 weeks	Reference
1	Anguilla rostrata	0.2645	15	6.48	No	3
2	Anguilla anguilla	0.3	23	8.16	Yes	4
3	Anguilla japonica	0.26	20	14.79	Yes	5
4	Anguilla australis	0.7	20	15.4	Yes	6
5	Rhinichthys osculus	0.0064	12	0.52	Yes	7
6	Phoxinus phoxinus	0.00122	10	0.22	Yesa	1
7	Abbottina rivularis	0.0159	25	0.71	No	8
8	Pseudorasbora parva	0.00329	25	0.11	No	8
9	Coreius guichenoti	0.0673	25	19.15	No	9
10	Rhodeus ocellatus	0.00393	25	0.22	No	8
11	Hypophthalmichthys nobilis	0.00619	25	0.17	No	8
12	Hypophthalmichthys molitrix	0.00609	25	0.29	No	8
13	Mylopharyngodon piceus	0.00705	25	0.25	No	8
14	Ctenopharyngodon idella	0.00266	25	0.24	No	8
15	Opsariichthys bidens	0.0117	25	0.9	No	8
16	Zacco platypus	0.01075	25	0.9	No	8
17	Schizothorax wangchiachii	0.00859	25	0.46	No	8
18	Onychostoma simum	0.00274	25	0.14	No	8
19	Spinibarbus sinensis	0.0048	25	0.09	No	8
20	Procypris rabaudi	0.00364	25	0.12	No	8
21	Carassius auratus	0.00622	25	0.19	No	8
22	Rhodeus sinensis	0.00894	25	0.45	No	8
23	Cyprinus carpio	0.00515	25	0.26	No	8
24	Epalzeorhynchos frenatum	0.0021	25	0.38	Yes	10
25	Labeo rohita	0.03	26	2.17	Yes	11
26	Cirrhinus mrigala	0.025	26	1.76	Yes	11
27	Danio rerio	0.0005	24	0.18	Unclear	12
28	Ictalurus punctatus	0.00654	23.5	1.22	No	13
29	Oncorhynchus mykiss	0.3	15	24.74	Unclear	14
30	Oncorhynchus nerka	2.95	14	493.83	No	15
31	Salmo trutta	0.0447	15	4.28	Yes	16
32	Salvelinus alpinus	0.2	15	14	Yes	17
33	Salvelinus fontinalis	0.0216	15	2.63	No	18
34	Coregonus albula	0.03278	15	5.22	No	19
35	Mallotus villosus	0.02611	3.8	3.08	Yes	20
36	Gadus macrocephalus	1.5	11	67.61	Yes	21
37	Gadus ogac	0.18	4	11.36	Yes	22
38	Gadus morhua	0.15	15	19.94	Yes	23
39	Boreogadus saida	0.053	4.5	5.07	No	24
40	Merlangius merlangus	0.297	10	22.39	Yes	25
41	Melanogrammus aeglefinus	0.1559	10	9.18	Yes	26
42	Pollachius virens	0.485	10	32.88	Yes	25
43	Eleginus gracilis	0.1414	2.5	6.85	No	27
44	Encheliophis homei	0.0011	30	0.19	No	28
45	Sparus aurata	0.0516	23.5	5.68	Yes	29
46	Chrysophrys auratus	0.179	18	23.81	Yes	30
47	Scolopsis bilineata	0.097	28	9.61	No	31
48	Dicentrarchus labrax	0.042	20	5.81	Yes	32
49	Argyrosomus japonicus	0.34	22	24.82	Yes	33
50	Micropogonias undulatus	0.254	25	29.29	Unclear	34
51	Leiostomus xanthurus	0.19	25	33.55	Unclear	34
52	Ammodytes tobianus	0.0035	10	0.24	Yes	35
53	Myoxocephalus scorpius	0.1811	3	11.47	Yesa	36
54	Myoxocephalus octodecemspinosus	0.07223	10	4.6	Unclear	37
55	Artediellus atlanticus	0.01	0	0.13	Yes	38
56	Agonus cataphractus	0.0106	4	0.59	Unclear	39
57	Cyclopterus lumpus	0.924	11	62.61	Yesa	36
58	Lycodes eudipleurostictus	0.1	0	1.08	Yes	38
59	Lycodes pallidus	0.1	0	0.75	Yes	38
60	Zoarces americanus	1	8	67.23	Yesa	36
61	Anarhichas lupus	1.39	10	33.09	Yes	40
62	Lumpenus lampretaeformis	0.009513	15	0.81	No	41
63	Notothenia neglecta	0.1901	0.5	12.9	Yes	39
64	Notothenia rossii	0.5196	0.6	20.38	Unclear	42
65	Lepidonotothen nudifrons	0.00268	3	0.24	Yes	43
66	Trematomus hansoni	0.003	3	0.2	Yes	43
67	Trematomus pennellii	0.1833	-1.5	7.92	Yes	44
68	Trematomus nicolai	0.1142	-1.5	3.93	Yes	44
69	Trematomus bernacchii	0.1781	-1.5	8.83	Yes	44
70	Pagothenia borchgrevinki	0.05	0	2.83	No	45
71	Sander lucioperca	0.833	16	34.04	Yes	46
72	Sander vitreus	0.3137	20	22.88	Unclear	47
73	Lepomis gibbosus	0.0449	20	2.02	Yes	48
74	Micropterus salmoides	0.15	15	14.4	Yes	49
75	Paracirrhites forsteri	0.1095	24	7.04	Unclear	39
76	Paracirrhites arcatus	0.0202	24	1.62	Unclear	39
77	Neocirrhites armatus	0.0063	25	0.8	Unclear	39
78	Kuhlia sandvicensis	0.03	23	2.1	Unclear	50
79	Typhlogobius californiensis	0.0016	15	0.03	Yes	51
80	Ostorhinchus cyanosoma	0.00142	27	0.44	No	52
81	Ostorhinchus doederleini	0.00217	27	0.51	No	52
82	Scomber japonicus	0.0973	24	16.71	No	53
83	Scomber scombrus	1.15	17	102.1	Yesa	1
84	Platichthys flesus	0.395	15	14.5	Yes	54
85	Pleuronectes platessa	0.2808	15	14.3	Yes	55
86	Limanda limanda	0.3958	15	16.56	Yes	54
87	Microstomus kitt	0.2213	15	11.46	Yes	54
88	Seriola lalandi	2.1	20	195.3	Yes	56
89	Aphanius dispar	0.00072	25	0.19	Yes	57
90	Oreochromis niloticus	0.08	25	8.35	Yes	58
91	Forsterygion lapillum	0.0021	15	0.19	Yes	59
92	Pomacentrus moluccensis	0.00228	27	0.92	No	52
93	Acanthochromis polyacanthus	0.00257	27	1.39	No	52
94	Chromis atripectoralis	0.00414	27	1.57	No	52
95	Dascyllus aruanus	0.0031	27	1.4	No	52
96	Chelon labrosus	0.00775	18	1.34	Yes	60
97	Liza aurata	0.01345	20	2.66	Yes	61
98	Rhinomugil corsula	0.0412	30	4.94	Unclear	62
99	Mugil curema	0.14	20	13.51	No	63
100	Mugil cephalus	0.2362	14.5	14.46	No	64
aS. Killen (Personal Communications)
REFERENCES
1	Killen SS, et al. (2016) Ecological influences and morphological correlates of resting and maximal metabolic rates across teleost fish species. Am. Nat. 187(5):592-606.
2	Rabosky DL, et al. (2018) An inverse latitudinal gradient in speciation rate for marine fishes. Nature 559(7714):392-395.
3	Holmberg B & Saunders R (1979) The effects of pentachlorophenol on swimming performance and oxygen consumption in the American eel (Anguilla rostrata). Rapports et Proces Verbaux des Reunions 174:144-149.
4	McKenzie D, et al. (2003) Tolerance of chronic hypercapnia by the European eel Anguilla anguilla. J. Exp. Biol. 206(10):1717-1726.
5	Chan DK & Woo NY (1978) Effect of cortisol on the metabolism of the eel, Anguilla japonica. Gen. Comp. Endocrinol. 35(3):205-215.
6	Smith D, Duiker W, & Cooke I (1983) Sustained branchial apnea in the Australian short-finned eel, Anguilla australis. J. Exp. Zool. 226(1):37-43.
7	Rajagopal PK & Kramer RH (1974) Respiratory metabolism of Utah chub, Gila atraria (Girard) and speckled dace, Rhinichthys osculus (Girard). J. Fish Biol. 6(2):215-222.
8	Yan GJ, He XK, Cao ZD, & Fu SJ (2013) An interspecific comparison between morphology and swimming performance in cyprinids. J. Evol. Biol. 26(8):1802-1815.
9	Tu Z, Li L, Yuan X, Huang Y, & Johnson D (2012) Aerobic swimming performance of juvenile largemouth bronze gudgeon (Coreius guichenoti) in the Yangtze River. J. Exp. Zool. 317(5):294-302.
10	Beamish F (1981) Swimming performance and metabolic rate of three tropical fishes in relation to temperature. Hydrobiologia 83(2):245-254.
11	Das T, et al. (2004) Thermal tolerance and oxygen consumption of Indian major carps acclimated to four temperatures. J. Therm. Biol. 29(3):157-163.
12	Lucas M & Priede IG (1992) Utilization of metabolic scope in relation to feeding and activity by individual and grouped zebrafish, Brachydanio rerio (Hamilton‐Buchanan). J. Fish Biol. 41(2):175-190.
13	Gerald JW & Cech Jr JJ (1970) Respiratory responses of juvenile catfish (Ictalurus punctatus) to hypoxic conditions. Physiol. Zool. 43(1):47-54.
14	Bushnell P, Steffensen J, & Johansen K (1984) Oxygen consumption and swimming performance in hypoxia-acclimated rainbow trout Salmo gairdneri. J. Exp. Biol. 113(1):225-235.
15	Lee C, et al. (2003) The effect of temperature on swimming performance and oxygen consumption in adult sockeye (Oncorhynchus nerka) and coho (O. kisutch) salmon stocks. J. Exp. Biol. 206(18):3239-3251.
16	Norin T & Malte H (2011) Repeatability of standard metabolic rate, active metabolic rate and aerobic scope in young brown trout during a period of moderate food availability. J. Exp. Biol. 214(10):1668-1675.
17	Beamish F (1980) Swimming performance and oxygen consumption of the charrs. Charrs: Salmonid Fishes of the Genus Salvelinus, ed Balon E (Springer), pp 739-748.
18	Graham J (1949) Some effects of temperature and oxygen pressure on the metabolism and activity of the speckled trout, Salvelinus fontinalis. Can. J. Res. 27(5):270-288.
19	Ohlberger J, Staaks G, & Hölker F (2007) Effects of temperature, swimming speed and body mass on standard and active metabolic rate in vendace (Coregonus albula). J. Comp. Physiol. B 177(8):905-916.
20	Karamushko LI & Christiansen JS (2002) Aerobic scaling and resting metabolism in oviferous and post-spawning Barents Sea capelin Mallotus villosus villosus (Müller, 1776). J. Exp. Mar. Biol. Ecol. 269(1):1-8.
21	Hanna S, Haukenes A, Foy R, & Buck C (2008) Temperature effects on metabolic rate, swimming performance and condition of Pacific cod Gadus macrocephalus Tilesius. J. Fish Biol. 72(4):1068-1078.
22	Bushnell P, Steffensen J, Schurmann H, & Jones D (1994) Exercise metabolism in two species of cod in arctic waters. Polar Biol. 14(1):43-48.
23	Soofiani N & Priede IG (1985) Aerobic metabolic scope and swimming performance in juvenile cod, Gadus morhua L. J. Fish Biol. 26(2):127-138.
24	Steffensen J, Bushnell P, & Schurmann H (1994) Oxygen consumption in four species of teleosts from Greenland: no evidence of metabolic cold adaptation. Polar Biol. 14(1):49-54.
25	Steinhausen MF, Steffensen JF, & Andersen NG (2005) Tail beat frequency as a predictor of swimming speed and oxygen consumption of saithe (Pollachius virens) and whiting (Merlangius merlangus) during forced swimming. Mar. Biol. 148(1):197-204.
26	Tytler P (1969) Relationship between oxygen consumption and swimming speed in the haddock, Melanogrammus aeglefinus. Nature 221(5177):274-275.
27	Chen A-l & Mishima S (1986) Oxygen consumption of saffron cod, Eleginus gracilis (Tilesius). Bull. Fac. Fish. Hokkaido Univ. 37(4):303-308.
28	Seymour RS & McCosker JE (1974) Oxygen consumption of the commensal fish, Carapus homei. Copeia 1974(4):971-972.
29	Guinea J & Fernandez F (1997) Effect of feeding frequency, feeding level and temperature on energy metabolism in Sparus aurata. Aquaculture 148(2-3):125-142.
30	Cook DG, Wells RM, & Herbert NA (2011) Anaemia adjusts the aerobic physiology of snapper (Pagrus auratus) and modulates hypoxia avoidance behaviour during oxygen choice presentations. J. Exp. Biol. 214(17):2927-2934.
31	Roche DG, Binning SA, Bosiger Y, Johansen JL, & Rummer JL (2013) Finding the best estimates of metabolic rates in a coral reef fish. J. Exp. Biol. 216(11):2103-2110.
32	Killen SS, Marras S, & McKenzie DJ (2011) Fuel, fasting, fear: routine metabolic rate and food deprivation exert synergistic effects on risk-taking in individual juvenile European sea bass. J. Anim. Ecol. 80(5):1024-1033.
33	Fitzgibbon Q, Strawbridge A, & Seymour R (2007) Metabolic scope, swimming performance and the effects of hypoxia in the mulloway, Argyrosomus japonicus (Pisces: Sciaenidae). Aquaculture 270(1-4):358-368.
34	Horodysky A, Brill R, Bushnell P, Musick JA, & Latour R (2011) Comparative metabolic rates of common western North Atlantic Ocean sciaenid fishes. J. Fish Biol. 79(1):235-255.
35	Behrens JW & Steffensen JF (2007) The effect of hypoxia on behavioural and physiological aspects of lesser sandeel, Ammodytes tobianus (Linnaeus, 1785). Mar. Biol. 150(6):1365-1377.
36	Killen SS, Costa I, Brown JA, & Gamperl AK (2007) Little left in the tank: metabolic scaling in marine teleosts and its implications for aerobic scope. Proc. R. Soc. B 274(1608):431-438.
37	Crawford R (1978) Different oxygen consumption rates by the longhorn sculpin Myoxocephalus octodecimspinosus in an apparatus designed for shipboard use. Mar. Biol. 44(4):377-381.
38	Dorrien C (1993) Ecology and respiration of selected Arctic benthic fish species. Ber. Polarforsch 125:1-104.
39	Johnston I, Clarke A, & Ward P (1991) Temperature and metabolic rate in sedentary fish from the Antarctic, North Sea and Indo-West Pacific Ocean. Mar. Biol. 109(2):191-195.
40	Liao YY & Lucas M (2000) Growth, diet and metabolism of common wolf-fish in the North Sea, a fast-growing population. J. Fish Biol. 56(4):810-825.
41	Pelster B, Bridges C, & Grieshaber M (1988) Respiratory adaptations of the burrowing marine teleost Lumpenus lampretaeformis (Walbaum). II. Metabolic adaptations. J. Exp. Mar. Biol. Ecol. 124(1):43-55.
42	Ralph R & Everson I (1968) The respiratory metabolism of some Antarctic fish. Comp. Biochem. Physiol. 27(1):299-307.
43	Morris D & North AW (1984) Oxygen consumption of five species of fish from South Georgia. J. Exp. Mar. Biol. Ecol. 78(1-2):75-86.
44	Wells R (1987) Respiration of Antarctic fish from McMurdo Sound. Comp. Biochem. Physiol. A 88(3):417-424.
45	Forster M, Franklin C, Taylor H, & Davison W (1987) The aerobic scope of an Antarctic fish, Pagothenia borchgrevinki and its significance for metabolic cold adaptation. Polar Biol. 8(2):155-159.
46	Frisk M, Skov PV, & Steffensen JF (2012) Thermal optimum for pikeperch (Sander lucioperca) and the use of ventilation frequency as a predictor of metabolic rate. Aquaculture 324:151-157.
47	Tarby MJ (1981) Metabolic expenditure of walleye (Stizostedion vitreum vitreum) as determined by rate of oxygen consumption. Can. J. Zool. 59(6):882-889.
48	Brett J & Sutherland D (1965) Respiratory metabolism of pumpkinseed (Lepomis gibbosus) in relation to swimming speed. J. Fish. Res. Board Can. 22(2):405-409.
49	Beamish F (1970) Oxygen consumption of largemouth bass, Micropterus salmoides, in relation to swimming speed and temperature. Can. J. Zool. 48(6):1221-1228.
50	Muir BS & Niimi AJ (1972) Oxygen consumption of the euryhaline fish aholehole (Kuhlia sandvicensis) with reference to salinity, swimming, and food consumption. J. Fish. Res. Board Can. 29(1):67-77.
51	Congleton JL (1974) The respiratory response to asphyxia of Typhlogobius californiensis (Teleostei: Gobiidae) and some related gobies. Biol. Bull. 146(2):186-205.
52	Gardiner NM, Munday PL, & Nilsson GE (2010) Counter-gradient variation in respiratory performance of coral reef fishes at elevated temperatures. PLoS One 5(10):e13299.
53	Sepulveda C & Dickson KA (2000) Maximum sustainable speeds and cost of swimming in juvenile kawakawa tuna (Euthynnus affinis) and chub mackerel (Scomber japonicus). J. Exp. Biol. 203(20):3089-3101.
54	Duthie GG (1982) The respiratory metabolism of temperature-adapted flatfish at rest and during swimming activity and the use of anaerobic metabolism at moderate swimming speeds. J. Exp. Biol. 97(1):359-373.
55	Priede IG & Holliday F (1980) The use of a new tilting tunnel respirometer to investigate some aspects of metabolism and swimming activity of the plaice (Pleuronectes platessa L.). J. Exp. Biol. 85(1):295-309.
56	Clark T & Seymour R (2006) Cardiorespiratory physiology and swimming energetics of a high-energy-demand teleost, the yellowtail kingfish (Seriola lalandi). J. Exp. Biol. 209(19):3940-3951.
57	Plaut I (2000) Resting metabolic rate, critical swimming speed, and routine activity of the euryhaline cyprinodontid, Aphanius dispar, acclimated to a wide range of salinities. Physiol. Biochem. Zool. 73(5):590-596.
58	Farmer G & Beamish F (1969) Oxygen consumption of Tilapia nilotica in relation to swimming speed and salinity. J. Fish. Res. Board Can. 26(11):2807-2821.
59	Khan JR & Herbert N (2012) The behavioural thermal preference of the common triplefin (Forsterygion lapillum) tracks aerobic scope optima at the upper thermal limit of its distribution. J. Therm. Biol. 37(2):118-124.
60	Flowerdew M & Grove D (1980) An energy budget for juvenile thick-lipped mullet, Crenimugil labrosus (Risso). J. Fish Biol. 17(4):395-410.
61	Killen SS, Marras S, Steffensen JF, & McKenzie DJ (2012) Aerobic capacity influences the spatial position of individuals within fish schools. Proc. R. Soc. B 279(1727):357-364.
62	Sukumaran N & Kutty M (1979) Oxygen consumption and nitrogen excretion in mullet, Rhinomugil corsula (Hamilton), with special reference to swimming speed. Proc. Indian Acad. Sci. 88(5):345-351.
63	Moore RH (1976) Seasonal patterns in the respiratory metabolism of the mullets Mugil cephalus and Mugil curema. Contrib. Mar. Sci. 20:133-146.
64	Cech Jr JJ & Wohlschlag DE (1982) Seasonal patterns of respiration, gill ventilation, and hematological characteristics in the striped mullet, Mugil cephalus L. Bull. Mar. Sci. 32(1):130-138.
