# Supplementary material for: Thermal sensitivity of metabolic rate mirrors biogeographic differences between teleosts and elasmobranchs
Source: Nat Commun. 2023 Apr 12;14:2054. doi: 10.1038/s41467-023-37637-z (PMC10097821; doi:10.1038/s41467-023-37637-z)
Supplement: Supplementary file 6 — Source Data [file 41467_2023_37637_MOESM6_ESM.xlsx]

## Sheet: Figure 2a
Figure 2a. Resting metabolic rate (RMR) standardized to 20 °C (mg O2 h-1) plotted against body mass (kg).
Group	Species no.	Species	Body mass	RMR
Teleost	1	Anguilla_rostrata	0.2645	7.74895
Teleost	2	Anguilla_anguilla	0.3	7.32975
Teleost	3	Anguilla_japonica	0.26	14.79
Teleost	4	Anguilla_australis	0.7	15.4
Teleost	5	Rhinichthys_osculus	0.0064	0.692265
Teleost	6	Phoxinus_phoxinus	0.00122	0.3146
Teleost	7	Abbottina_rivularis	0.0159	0.593732
Teleost	8	Pseudorasbora_parva	0.00329	0.0919866
Teleost	9	Coreius_guichenoti	0.0673	16.014
Teleost	10	Rhodeus_ocellatus	0.00393	0.183973
Teleost	11	Hypophthalmichthys_nobilis	0.00619	0.142161
Teleost	12	Hypophthalmichthys_molitrix	0.00609	0.24251
Teleost	13	Mylopharyngodon_piceus	0.00705	0.209061
Teleost	14	Ctenopharyngodon_idella	0.00266	0.200698
Teleost	15	Opsariichthys_bidens	0.0117	0.752618
Teleost	16	Zacco_platypus	0.01075	0.752618
Teleost	17	Schizothorax_wangchiachii	0.00859	0.384671
Teleost	18	Onychostoma_simum	0.00274	0.117074
Teleost	19	Spinibarbus_sinensis	0.0048	0.0752618
Teleost	20	Procypris_rabaudi	0.00364	0.100349
Teleost	21	Carassius_auratus	0.00622	0.158886
Teleost	22	Rhodeus_sinensis	0.00894	0.376309
Teleost	23	Cyprinus_carpio	0.00515	0.217423
Teleost	24	Epalzeorhynchos_frenatum	0.0021	0.317772
Teleost	25	Labeo_rohita	0.03	1.75089
Teleost	26	Cirrhinus_mrigala	0.025	1.42007
Teleost	27	Danio_rerio	0.0005	0.156005
Teleost	28	Ictalurus_punctatus	0.00654	1.07645
Teleost	29	Oncorhynchus_mykiss	0.3	29.5847
Teleost	30	Oncorhynchus_nerka	2.95	612.039
Teleost	31	Salmo_trutta	0.0447	5.11814
Teleost	32	Salvelinus_alpinus	0.2	16.7416
Teleost	33	Salvelinus_fontinalis	0.0216	3.14502
Teleost	34	Coregonus_albula	0.03278	6.24221
Teleost	35	Mallotus_villosus	0.02611	5.49788
Teleost	36	Gadus_macrocephalus	1.5	93.2853
Teleost	37	Gadus_ogac	0.18	20.1333
Teleost	38	Gadus_morhua	0.15	23.8448
Teleost	39	Boreogadus_saida	0.053	8.8263
Teleost	40	Merlangius_merlangus	0.297	32.0177
Teleost	41	Melanogrammus_aeglefinus	0.1559	13.1274
Teleost	42	Pollachius_virens	0.485	47.0184
Teleost	43	Eleginus_gracilis	0.1414	12.8094
Teleost	44	Encheliophis_homei	0.0011	0.132867
Teleost	45	Sparus_aurata	0.0516	5.01165
Teleost	46	Chrysophrys_auratus	0.179	25.5756
Teleost	47	Scolopsis_bilineata	0.097	7.21863
Teleost	48	Dicentrarchus_labrax	0.042	5.81
Teleost	49	Argyrosomus_japonicus	0.34	23.1065
Teleost	50	Micropogonias_undulatus	0.254	24.4935
Teleost	51	Leiostomus_xanthurus	0.19	28.0559
Teleost	52	Ammodytes_tobianus	0.0035	0.3432
Teleost	53	Myoxocephalus_scorpius	0.1811	21.0686
Teleost	54	Myoxocephalus_octodecemspinosus	0.07223	6.578
Teleost	55	Artediellus_atlanticus	0.01	0.265837
Teleost	56	Agonus_cataphractus	0.0106	1.04566
Teleost	57	Cyclopterus_lumpus	0.924	86.3866
Teleost	58	Lycodes_eudipleurostictus	0.1	2.20849
Teleost	59	Lycodes_pallidus	0.1	1.53367
Teleost	60	Zoarces_americanus	1	103.268
Teleost	61	Anarhichas_lupus	1.39	47.3187
Teleost	62	Lumpenus_lampretaeformis	0.009513	0.968619
Teleost	63	Notothenia_neglecta	0.1901	25.9116
Teleost	64	Notothenia_rossii	0.5196	40.7902
Teleost	65	Lepidonotothen_nudifrons	0.00268	0.440842
Teleost	66	Trematomus_hansoni	0.003	0.367368
Teleost	67	Trematomus_pennellii	0.1833	17.0883
Teleost	68	Trematomus_nicolai	0.1142	8.4794
Teleost	69	Trematomus_bernacchii	0.1781	19.0517
Teleost	70	Pagothenia_borchgrevinki	0.05	5.78707
Teleost	71	Sander_lucioperca	0.833	39.2757
Teleost	72	Sander_vitreus	0.3137	22.88
Teleost	73	Lepomis_gibbosus	0.0449	2.02
Teleost	74	Micropterus_salmoides	0.15	17.2199
Teleost	75	Paracirrhites_forsteri	0.1095	6.10152
Teleost	76	Paracirrhites_arcatus	0.0202	1.40404
Teleost	77	Neocirrhites_armatus	0.0063	0.668994
Teleost	78	Kuhlia_sandvicensis	0.03	1.88633
Teleost	79	Typhlogobius_californiensis	0.0016	0.0358748
Teleost	80	Ostorhinchus_cyanosoma	0.00142	0.342545
Teleost	81	Ostorhinchus_doederleini	0.00217	0.397041
Teleost	82	Scomber_japonicus	0.0973	14.4824
Teleost	83	Scomber_scombrus	1.15	113.665
Teleost	84	Platichthys_flesus	0.395	17.3395
Teleost	85	Pleuronectes_platessa	0.2808	17.1003
Teleost	86	Limanda_limanda	0.3958	19.8029
Teleost	87	Microstomus_kitt	0.2213	13.7042
Teleost	88	Seriola_lalandi	2.1	195.3
Teleost	89	Aphanius_dispar	0.00072	0.158886
Teleost	90	Oreochromis_niloticus	0.08	6.98262
Teleost	91	Forsterygion_lapillum	0.0021	0.227207
Teleost	92	Pomacentrus_moluccensis	0.00228	0.71623
Teleost	93	Acanthochromis_polyacanthus	0.00257	1.08213
Teleost	94	Chromis_atripectoralis	0.00414	1.22226
Teleost	95	Dascyllus_aruanus	0.0031	1.08992
Teleost	96	Chelon_labrosus	0.00775	1.43937
Teleost	97	Liza_aurata	0.01345	2.66
Teleost	98	Rhinomugil_corsula	0.0412	3.45455
Teleost	99	Mugil_curema	0.14	13.51
Teleost	100	Mugil_cephalus	0.2362	17.6037
Elasmobranch	1	Greenland_shark	55.5809	2283.88
Elasmobranch	2	Pacific_sleeper_shark	40	1865.81
Elasmobranch	3	Spiny_dogfish	1.90263	143.998
Elasmobranch	4	California_horn_shark	0.611698	28.0279
Elasmobranch	5	Port_Jackson_shark	0.34074	62.122
Elasmobranch	6	Whitespotted_bamboo_shark	0.278926	12.2934
Elasmobranch	7	Epaulette_shark	0.110551	3.69511
Elasmobranch	8	Nurse_shark	8.50761	217.95
Elasmobranch	9	Lesser_spotted_dogfish	0.0985265	8.03473
Elasmobranch	10	Swell_shark	0.1819	11.1036
Elasmobranch	11	Draughtsboard_shark	1.55819	115.442
Elasmobranch	12	Leopard_shark	1.96977	227.809
Elasmobranch	13	Gummy_shark	3.23548	714.981
Elasmobranch	14	Scalloped_hammerheard_shark	0.69	77.7073
Elasmobranch	15	Bonnethead_shark	1	86.7456
Elasmobranch	16	Blacktip_shark	1.25	136.641
Elasmobranch	17	Whitetip_reef_shark	2.30882	128.433
Elasmobranch	18	Blacktip_reef_shark	1.02579	69.7272
Elasmobranch	19	Lemon_shark	1.48643	131.309
Elasmobranch	20	Bull_shark	5	598.902
Elasmobranch	21	Blacknose_shark	0.56	67.3346
Elasmobranch	22	Little_skate	0.5	23.8185
Elasmobranch	23	Thorny_skate	1.4	88.5806
Elasmobranch	24	Clearnose_skate	1.3	43.858
Elasmobranch	25	Marbled_electric_ray	0.856177	30.292
Elasmobranch	26	Lesser_sandshark	0.5	43.7861
Elasmobranch	27	Largetooth_sawfish	2.35	115.816
Elasmobranch	28	Bat_ray	2.03333	112.472
Elasmobranch	29	Common_eagle_ray	0.5	49.416
Elasmobranch	30	Cownose_ray	4.26028	429.5
Elasmobranch	31	Atlantic_stingray	0.676	119.472
Elasmobranch	32	Brown_stingray	5.26047	247.974
Elasmobranch	33	Ribbontail_stingray	0.1847	15.9519
Elasmobranch	34	Round_stingray	0.187082	25.1109

## Sheet: Figure 2b
Figure 2b. Resting metabolic rate (RMR) standardized to a 1-kg body mass (mg O2 h-1) plotted against temperature (°C ) for teleosts.
Species no.	Species	Temp	RMR
1	Anguilla_rostrata	15	22.923
2	Anguilla_anguilla	23	25.6109
3	Anguilla_japonica	20	53.1794
4	Anguilla_australis	20	21.6111
5	Rhinichthys_osculus	12	63.115
6	Phoxinus_phoxinus	10	128.938
7	Abbottina_rivularis	25	36.302
8	Pseudorasbora_parva	25	25.1221
9	Coreius_guichenoti	25	248.631
10	Rhodeus_ocellatus	25	42.4375
11	Hypophthalmichthys_nobilis	25	21.2982
12	Hypophthalmichthys_molitrix	25	36.8987
13	Mylopharyngodon_piceus	25	27.6796
14	Ctenopharyngodon_idella	25	67.077
15	Opsariichthys_bidens	25	61.5837
16	Zacco_platypus	25	66.7428
17	Schizothorax_wangchiachii	25	42.2148
18	Onychostoma_simum	25	38.0421
19	Spinibarbus_sinensis	25	14.357
20	Procypris_rabaudi	25	24.8963
21	Carassius_auratus	25	23.6948
22	Rhodeus_sinensis	25	39.7596
23	Cyprinus_carpio	25	38.7933
24	Epalzeorhynchos_frenatum	25	132.946
25	Labeo_rohita	26	60.7008
26	Cirrhinus_mrigala	26	58.5423
27	Danio_rerio	24	246.179
28	Ictalurus_punctatus	23.5	145.064
29	Oncorhynchus_mykiss	15	77.6488
30	Oncorhynchus_nerka	14	176.704
31	Salmo_trutta	15	81.9694
32	Salvelinus_alpinus	15	64.5877
33	Salvelinus_fontinalis	15	100.514
34	Coregonus_albula	15	134.228
35	Mallotus_villosus	3.8	98.3069
36	Gadus_macrocephalus	11	45.9964
37	Gadus_ogac	4	57.9255
38	Gadus_morhua	15	120.903
39	Boreogadus_saida	4.5	82.5935
40	Merlangius_merlangus	10	70.9472
41	Melanogrammus_aeglefinus	10	53.6585
42	Pollachius_virens	10	65.3849
43	Eleginus_gracilis	2.5	43.9302
44	Encheliophis_homei	30	122.866
45	Sparus_aurata	23.5	94.9142
46	Chrysophrys_auratus	18	122.053
47	Scolopsis_bilineata	28	88.1638
48	Dicentrarchus_labrax	20	118.056
49	Argyrosomus_japonicus	22	69.1667
50	Micropogonias_undulatus	25	107.678
51	Leiostomus_xanthurus	25	162.509
52	Ammodytes_tobianus	10	51.6829
53	Myoxocephalus_scorpius	3	58.1488
54	Myoxocephalus_octodecemspinosus	10	55.8439
55	Artediellus_atlanticus	0	10.3263
56	Agonus_cataphractus	4	44.3416
57	Cyclopterus_lumpus	11	67.4925
58	Lycodes_eudipleurostictus	0	9.62551
59	Lycodes_pallidus	0	6.68438
60	Zoarces_americanus	8	67.23
61	Anarhichas_lupus	10	24.201
62	Lumpenus_lampretaeformis	15	67.4658
63	Notothenia_neglecta	0.5	62.4535
64	Notothenia_rossii	0.6	37.9593
65	Lepidonotothen_nudifrons	3	66.6014
66	Trematomus_hansoni	3	49.8614
67	Trematomus_pennellii	-1.5	39.6936
68	Trematomus_nicolai	-1.5	30.8752
69	Trematomus_bernacchii	-1.5	45.481
70	Pagothenia_borchgrevinki	0	48.7265
71	Sander_lucioperca	16	40.4927
72	Sander_vitreus	20	68.8283
73	Lepomis_gibbosus	20	38.5228
74	Micropterus_salmoides	15	87.3124
75	Paracirrhites_forsteri	24	57.5611
76	Paracirrhites_arcatus	24	65.9829
77	Neocirrhites_armatus	25	98.5636
78	Kuhlia_sandvicensis	23	58.7427
79	Typhlogobius_californiensis	15	13.5896
80	Ostorhinchus_cyanosoma	27	223.243
81	Ostorhinchus_doederleini	27	172.955
82	Scomber_japonicus	24	152.851
83	Scomber_scombrus	17	89.4052
84	Platichthys_flesus	15	35.043
85	Pleuronectes_platessa	15	47.7924
86	Limanda_limanda	15	39.9446
87	Microstomus_kitt	15	48.0233
88	Seriola_lalandi	20	96.5148
89	Aphanius_dispar	25	183.776
90	Oreochromis_niloticus	25	91.9922
91	Forsterygion_lapillum	15	66.473
92	Pomacentrus_moluccensis	27	297.68
93	Acanthochromis_polyacanthus	27	401.401
94	Chromis_atripectoralis	27	288.237
95	Dascyllus_aruanus	27	338.325
96	Chelon_labrosus	18	135.603
97	Liza_aurata	20	159.439
98	Rhinomugil_corsula	30	102.229
99	Mugil_curema	20	87.4649
100	Mugil_cephalus	14.5	56.9577

## Sheet: Figure 2c
Figure 2c. Resting metabolic rate (RMR) standardized to a 1-kg body mass (mg O2 h-1) plotted against temperature (°C ) for elasmobranchs.
Species no.	Species	Temp	RMR
1	Greenland_shark	4.6	16.9269
2	Pacific_sleeper_shark	7.6	24.0075
3	Spiny_dogfish	11	37.3643
4	California_horn_shark	17.7692	35.8075
5	Port_Jackson_shark	18	136.282
6	Whitespotted_bamboo_shark	22.9118	49.2385
7	Epaulette_shark	27.663	50.8191
8	Nurse_shark	26.8182	58.39
9	Lesser_spotted_dogfish	15	41.0521
10	Swell_shark	16	35.8355
11	Draughtsboard_shark	17.5	62.6967
12	Leopard_shark	14.2	75.5416
13	Gummy_shark	16	178.053
14	Scalloped_hammerheard_shark	26	181.441
15	Bonnethead_shark	28	173
16	Blacktip_shark	29.4	252.113
17	Whitetip_reef_shark	27.1	112.546
18	Blacktip_reef_shark	29.3441	152.662
19	Lemon_shark	25.2545	145.211
20	Bull_shark	26.1	242.03
21	Blacknose_shark	28	224.983
22	Little_skate	10	18.6244
23	Thorny_skate	9	25.4133
24	Clearnose_skate	24	49.0387
25	Marbled_electric_ray	16	24.629
26	Lesser_sandshark	20	81.1433
27	Largetooth_sawfish	25.2	84.7982
28	Bat_ray	12.3	30.774
29	Common_eagle_ray	17.5	73.8069
30	Cownose_ray	23.5	159.928
31	Atlantic_stingray	26	284.094
32	Brown_stingray	25.4818	90.8082
33	Ribbontail_stingray	27.5	136.999
34	Round_stingray	21.15	123.268

## Sheet: Figure 4c,d
Figure 4c, d. Species count of marine teleosts and elasmobranchs plotted against latitude (°).
Latitude	Teleost	Elasmobranch	Teleost/elasmobranch ratio
-78	61	1	61
-77	65	1	65
-76	65	1	65
-75	68	1	68
-74	73	2	36.5
-73	78	2	39
-72	84	2	42
-71	85	2	42.5
-70	90	3	30
-69	97	3	32.3333
-68	103	4	25.75
-67	113	4	28.25
-66	117	4	29.25
-65	123	4	30.75
-64	116	4	29
-63	114	4	28.5
-62	118	4	29.5
-61	127	5	25.4
-60	138	6	23
-59	113	7	16.1429
-58	127	13	9.76923
-57	149	22	6.77273
-56	191	35	5.45714
-55	225	44	5.11364
-54	242	51	4.7451
-53	248	54	4.59259
-52	246	55	4.47273
-51	259	57	4.54386
-50	302	60	5.03333
-49	332	61	5.44262
-48	370	70	5.28571
-47	411	70	5.87143
-46	419	73	5.73973
-45	464	87	5.33333
-44	493	104	4.74038
-43	527	112	4.70536
-42	545	120	4.54167
-41	571	124	4.60484
-40	678	157	4.31847
-39	709	161	4.40373
-38	742	178	4.16854
-37	820	206	3.98058
-36	929	227	4.09251
-35	1159	254	4.56299
-34	1275	266	4.79323
-33	1354	274	4.94161
-32	1467	272	5.39338
-31	1492	266	5.60902
-30	1699	279	6.08961
-29	1725	276	6.25
-28	1861	280	6.64643
-27	1944	279	6.96774
-26	2001	284	7.04577
-25	2127	285	7.46316
-24	2273	290	7.83793
-23	2411	290	8.31379
-22	2444	294	8.31293
-21	2484	301	8.25249
-20	2553	306	8.34314
-19	2566	297	8.63973
-18	2657	299	8.88629
-17	2706	298	9.08054
-16	2712	290	9.35172
-15	2774	291	9.53265
-14	2778	284	9.78169
-13	2813	282	9.97518
-12	2864	282	10.156
-11	2894	277	10.4477
-10	2931	290	10.1069
-9	2957	284	10.412
-8	2971	284	10.4613
-7	2994	279	10.7312
-6	3002	279	10.7599
-5	3044	285	10.6807
-4	3050	285	10.7018
-3	3074	280	10.9786
-2	3078	283	10.8763
-1	3112	277	11.2347
0	3125	278	11.241
1	3120	270	11.5556
2	3121	269	11.6022
3	3115	272	11.4522
4	3182	275	11.5709
5	3226	287	11.2404
6	3248	291	11.1615
7	3293	297	11.0875
8	3352	305	10.9902
9	3355	313	10.7188
10	3391	320	10.5969
11	3357	325	10.3292
12	3379	329	10.2705
13	3347	330	10.1424
14	3358	325	10.3323
15	3368	331	10.1752
16	3351	323	10.3746
17	3314	325	10.1969
18	3340	331	10.0906
19	3337	330	10.1121
20	3336	340	9.81176
21	3298	340	9.7
22	3276	341	9.60704
23	3283	344	9.5436
24	3287	342	9.61111
25	3242	337	9.62018
26	3158	330	9.5697
27	3160	322	9.81366
28	3111	316	9.84494
29	3013	301	10.01
30	3031	300	10.1033
31	2506	276	9.07971
32	2417	269	8.98513
33	2110	256	8.24219
34	2003	250	8.012
35	1950	240	8.125
36	1749	222	7.87838
37	1658	213	7.78404
38	1503	205	7.33171
39	1441	196	7.35204
40	1407	189	7.44444
41	1317	171	7.70175
42	1270	164	7.7439
43	1200	147	8.16327
44	1127	135	8.34815
45	1088	128	8.5
46	974	111	8.77477
47	863	100	8.63
48	817	95	8.6
49	790	87	9.08046
50	781	84	9.29762
51	742	81	9.16049
52	719	77	9.33766
53	693	77	9
54	676	75	9.01333
55	664	74	8.97297
56	612	73	8.38356
57	604	72	8.38889
58	596	72	8.27778
59	576	68	8.47059
60	554	66	8.39394
61	478	58	8.24138
62	444	50	8.88
63	414	48	8.625
64	398	45	8.84444
65	377	41	9.19512
66	342	39	8.76923
67	270	37	7.2973
68	239	28	8.53571
69	225	26	8.65385
70	213	23	9.26087
71	187	19	9.84211
72	167	18	9.27778
73	136	14	9.71429
74	125	13	9.61538
75	119	11	10.8182
76	104	8	13
77	97	7	13.8571
78	91	7	13
79	89	6	14.8333
80	73	6	12.1667
81	58	4	14.5
82	50	3	16.6667
83	38	2	19
84	23	1	23

## Sheet: Figure 4e
Figure 4e. Species count of marine teleosts and elasmobranchs plotted against absolute latitude (°).
Latitude	Teleost	Elasmobranch
0	3125	278
1	3116	273.5
2	3099.5	276
3	3094.5	276
4	3116	280
5	3135	286
6	3125	285
7	3143.5	288
8	3161.5	294.5
9	3156	298.5
10	3161	305
11	3125.5	301
12	3121.5	305.5
13	3080	306
14	3068	304.5
15	3071	311
16	3031.5	306.5
17	3010	311.5
18	2998.5	315
19	2951.5	313.5
20	2944.5	323
21	2891	320.5
22	2860	317.5
23	2847	317
24	2780	316
25	2684.5	311
26	2579.5	307
27	2552	300.5
28	2486	298
29	2369	288.5
30	2365	289.5
31	1999	271
32	1942	270.5
33	1732	265
34	1639	258
35	1554.5	247
36	1339	224.5
37	1239	209.5
38	1122.5	191.5
39	1075	178.5
40	1042.5	173
41	944	147.5
42	907.5	142
43	863.5	129.5
44	810	119.5
45	776	107.5
46	696.5	92
47	637	85
48	593.5	82.5
49	561	74
50	541.5	72
51	500.5	69
52	482.5	66
53	470.5	65.5
54	459	63
55	444.5	59
56	401.5	54
57	376.5	47
58	361.5	42.5
59	344.5	37.5
60	346	36
61	302.5	31.5
62	281	27
63	264	26
64	257	24.5
65	250	22.5
66	229.5	21.5
67	191.5	20.5
68	171	16
69	161	14.5
70	151.5	13
71	136	10.5
72	125.5	10
73	107	8
74	99	7.5
75	93.5	6
76	84.5	4.5
77	81	4
78	76	4
